# Supplementary material for: Chemical Composition and Synergistic Potential of Mentha pulegium L. and Artemisia herba alba Asso. Essential Oils and Antibiotic against Multi-Drug Resistant Bacteria
Source: Molecules. 2022 Feb 7;27(3):1095. doi: 10.3390/molecules27031095 (PMC8839733; doi:10.3390/molecules27031095)
Supplement: Supplementary file 1 [file molecules-27-01095-s001.zip]

Archive with 1 entries (1 files):
- molecules-1555564-supplementary.pdf
